# Supplementary material for: The spiritual care intervention “In dialogue with your life story”: Results of a longitudinal study on palliative clients’ spiritual wellbeing
Source: Palliat Med. 2025 Feb 19;39(3):413–24. doi: 10.1177/02692163251319143 (PMC11877982; doi:10.1177/02692163251319143)
Supplement: sj-xlsx-1-pmj-10.1177_02692163251319143 – Supplemental material for The spiritual care intervention “In dialogue with your life story”: Results of a longitudinal study on palliative clients’ spiritual wellbeing [file sj-xlsx-1-pmj-10.1177_02692163251319143.xlsx]

## Sheet: EORTC_RS
Appendix 1. Results of all analyses in MPlus
Dependent variable = EORTC_RS															Covariance check
Model	Chi2	df	p	RMSEA	CFI	TLI	Intercept	SE	Slope	SE	p	Slope2	SE	p	S with I	SE	p	Chi2 A - B	df A - B	p A - B	Chi2 B - C	df B - C	p B - C
Basis
A: Intercept	9.633	4	0.0471	0.139	0.863	0.897	2.99	0.062	n.a.	n.a.	n.a.	n.a.	n.a.	n.a.
B: Intercept + Slope (linear)	0.741	1	0.3894	0	1	1	2.883	0.069	0,096ˆ	0.032	0.003	n.a.	n.a.	n.a.	0.014	0.049	0.783
C: Intercept + Slope + Slope2 (quadratic)	n.a.	n.a.	n.a.	n.a.	n.a.	n.a.	n.a.	n.a.	n.a.	n.a.	n.a.	n.a.	n.a.	n.a.
Basis with restrictions*
A: Intercept	15.38	6	0.0175	0.146	0.771	0.886	2.967	0.061	n.a.	n.a.	n.a.	n.a.	n.a.	n.a.
B: Intercept + Slope (linear)	4.922	4	0.2954	0.056	0.978	0.983	2.883	0.071	0,103ˆ	0.034	0.003	n.a.	n.a.	n.a.				10.458	2	<0,01
C: Intercept + Slope + Slope2 (quadratic)	0.698	2	0.7054	0	1	1	2.866	0.073	0,227ˆ	0.15	0.131	-0,062***	0.071	0.379							4.224	2	>0,05
Basis with clustering**
A: Intercept	n.a.	n.a.	n.a.	0.116	0.821	0.865	2.99	0.062	n.a.	n.a.	n.a.	n.a.	n.a.	n.a.
B: Intercept + Slope (linear)	n.a.	n.a.	n.a.	0	1	1	2.883	0.066	0,096ˆ	0.047	0.04	n.a.	n.a.	n.a.
C: Intercept + Slope + Slope2 (quadratic)	n.a.	n.a.	n.a.	n.a.	n.a.	n.a.	n.a.	n.a.	n.a.	n.a.	n.a.	n.a.	n.a.	n.a.
Basis with clustering and restrictions* **
A: Intercept	n.a.	n.a.	n.a.	n.a.	n.a.	n.a.	n.a.	n.a.	n.a.	n.a.	n.a.	n.a.	n.a.	n.a.
B: Intercept + Slope (linear)	n.a.	n.a.	n.a.	0.009	0.999	0.999	2.883	0.064	0,103ˆ	0.046	0.026	n.a.	n.a.	n.a.
C: Intercept + Slope + Slope2 (quadratic)	n.a.	n.a.	n.a.	0	1	1	2.866	0.068	0,227ˆ	0.145	0.117	-0,062***	0.068	0.362
n.a.=not applicable
ˆThis analysis gave a negative variance for S. However, a check with the same analysis with variance of S = 0 on the green model led to similar results. Therefore, we are confident that the analysis is all right.
*Restrictions refers to a design in which the errorvariance is equal at all measurements over time and the covariance between intercept and slope is fixed at a score of 0. This is only done in case covariance between i and s is not significant (as tested in the model 'Basis').
**Clustering = clustering within spiritual caregivers as a random effect
***This analysis gave a negative variance for Q. However, a check with the same analysis with variance of Q = 0 led to similar results. Therefore, we are confident that the analysis is all right.

## Sheet: EORTC_RO
Appendix 1. Results of all analyses in MPlus
Dependent variable = EORTC_RO															Covariance check			Chi2 check A - B			Chi2 check B - C
Model	Chi2	df	p	RMSEA	CFI	TLI	Intercept	SE	Slope	SE	p	Slope2	SE	p	S with I	SE	p	Chi2 A - B	df A - B	p A - B	Chi2 B - C	df B - C	p B - C
Basis
A: Intercept	9.477	4	0.0502	0.137	0.934	0.951	2.955	0.071	n.a.	n.a.	n.a.	n.a.	n.a.	n.a.
B: Intercept + Slope (linear)	2.34	1	0.1261	0.136	0.984	0.952	2.885	0.073	0.068	0.039	0.076	n.a.	n.a.	n.a.	0.01	0.038	0.799
C: Intercept + Slope + Slope2 (quadratic)	n.a.	n.a.	n.a.	n.a.	n.a.	n.a.	n.a.	n.a.	n.a.	n.a.	n.a.	n.a.	n.a.	n.a.
Basis with restrictions*
A: Intercept	10.701	6	0.0981	0.104	0.944	0.972	2.944	0.07	n.a.	n.a.	n.a.	n.a.	n.a.	n.a.
B: Intercept + Slope (linear)	3.806	4	0.4329	0	1	1	2.882	0.073	0.077	0.039	0.047	n.a.	n.a.	n.a.				6.895	2	0.032
C: Intercept + Slope + Slope2 (quadratic)	0.019	2	0.9907	0	1	1	2.859	0.074	0.252	0.123	0.041	-0,089***	0.057	0.12							3.787	2	0.151
Basis with clustering**
A: Intercept	n.a.	n.a.	n.a.	0.152	0.908	0.931	2.955	0.06	n.a.	n.a.	n.a.	n.a.	n.a.	n.a.
B: Intercept + Slope (linear)	n.a.	n.a.	n.a.	0.151	0.978	0.933	2.885	0.07	0.068	0.034	0.046	n.a.	n.a.	n.a.
C: Intercept + Slope + Slope2 (quadratic)	n.a.	n.a.	n.a.	n.a.	n.a.	n.a.	n.a.	n.a.	n.a.	n.a.	n.a.	n.a.	n.a.	n.a.
Basis with clustering and restrictions* **
A: Intercept	n.a.	n.a.	n.a.	n.a.	n.a.	n.a.	n.a.	n.a.	n.a.	n.a.	n.a.	n.a.	n.a.	n.a.
B: Intercept + Slope (linear)	n.a.	n.a.	n.a.	0.05	0.99	0.993	2.882	0.07	0.077	0.033	0.021	n.a.	n.a.	n.a.
C: Intercept + Slope + Slope2 (quadratic)	n.a.	n.a.	n.a.	0	1	1	2.859	0.075	0.252	0.125	0.043	-0,089***	0.056	0.115
n.a.=not applicable
*Restrictions refers to a design in which the errorvariance is equal at all measurements over time and the covariance between intercept and slope is fixed at a score of 0. This is only done in case covariance between i and s is not significant (as tested in the model 'Basis').
**Clustering = clustering within spiritual caregivers as a random effect
***This analysis gave a negative variance for Q. However, a check with the same analysis with variance of Q = 0 led to similar results. Therefore, we are confident that the analysis is all right.

## Sheet: EORTC_RSG
Appendix 1. Results of all analyses in MPlus
Dependent variable = EORTC_RSG															Covariance check			Chi2 check A - B			Chi2 check B - C
Model	Chi2	df	p	RMSEA	CFI	TLI	Intercept	SE	Slope	SE	p	Slope2	SE	p	S with I	SE	p	Chi2 A - B	df A - B	p A - B	Chi2 B - C	df B - C	p B - C
Basis
A: Intercept	8.609	4	0.0716	0.126	0.962	0.971	2.421	0.073	n.a.	n.a.	n.a.	n.a.	n.a.	n.a.
B: Intercept + Slope (linear)	7.169	1	0.0074	0.291	0.949	0.847	2.421	0.079	0,013ˆ	0.03	0.672	n.a.	n.a.	n.a.	0.04	0.036	0.276
C: Intercept + Slope + Slope2 (quadratic)	n.a.	n.a.	n.a.	n.a.	n.a.	n.a.	n.a.	n.a.	n.a.	n.a.	n.a.	n.a.	n.a.	n.a.
Basis with restrictions*
A: Intercept	13.996	6	0.0297	0.135	0.934	0.967	2.411	0.072	n.a.	n.a.	n.a.	n.a.	n.a.	n.a.
B: Intercept + Slope (linear)	12.56	4	0.0136	0.171	0.929	0.947	2.382	0.076	0.035	0.029	0.233	n.a.	n.a.	n.a.				1.436	2	>0,05
C: Intercept + Slope + Slope2 (quadratic)	2.214	2	0.3306	0.038	0.998	0.997	2.347	0.077	0.314	0.104	0.003	-0,141***	0.048	0.003							10.346	2	<0,01
Basis with clustering**
A: Intercept	n.a.	n.a.	n.a.	0.173	0.958	0.969	2.421	0.098	n.a.	n.a.	n.a.	n.a.	n.a.	n.a.
B: Intercept + Slope (linear)	n.a.	n.a.	n.a.	0.423	0.937	0.812	2.421	0.102	0,013ˆ	0.031	0.672	n.a.	n.a.	n.a.
C: Intercept + Slope + Slope2 (quadratic)	n.a.	n.a.	n.a.	n.a.	n.a.	n.a.	n.a.	n.a.	n.a.	n.a.	n.a.	n.a.	n.a.	n.a.
Basis with clustering and restrictions* **
A: Intercept	n.a.	n.a.	n.a.	n.a.	n.a.	n.a.	n.a.	n.a.	n.a.	n.a.	n.a.	n.a.	n.a.	n.a.
B: Intercept + Slope (linear)	n.a.	n.a.	n.a.	0.197	0.946	0.959	2.382	0.098	0.035	0.028	0.207	n.a.	n.a.	n.a.
C: Intercept + Slope + Slope2 (quadratic)	n.a.	n.a.	n.a.	0.099	0.993	0.99	2.347	0.097	0.314	0.089	<,001	-0,141***	0.041	0.001
n.a.=not applicable
ˆThis analysis gave a negative variance for S. However, a check with the same analysis with variance of S = 0 on the green model led to similar results. Therefore, we are confident that the analysis is all right.
*Restrictions refers to a design in which the errorvariance is equal at all measurements over time and the covariance between intercept and slope is fixed at a score of 0. This is only done in case covariance between i and s is not significant (as tested in the model 'Basis').
**Clustering = clustering within spiritual caregivers as a random effect
***This analysis gave a negative variance for Q. However, a check with the same analysis with variance of Q = 0 led to similar results. Therefore, we are confident that the analysis is al right.

## Sheet: EORTC_EX
Appendix 1. Results of all analyses in MPlus
Dependent variable = EORTC_EX															Covariance check			Chi2 check A - B			Chi2 check B - C
Model	Chi2	df	p	RMSEA	CFI	TLI	Intercept	SE	Slope	SE	p	Slope2	SE	p	S with I	SE	p	Chi2 A - B	df A - B	p A - B	Chi2 B - C	df B - C	p B - C
Basis
A: Intercept	17.094	4	0.0019	0.212	0.766	0.824	2.651	0.065	n.a.	n.a.	n.a.	n.a.	n.a.	n.a.
B: Intercept + Slope (linear)	1.185	1	0.2763	0.05	0.997	0.99	2.585	0.063	0,068ˆ	0.039	0.079	n.a.	n.a.	n.a.	0.06	0.039	0.124
C: Intercept + Slope + Slope2 (quadratic)	n.a.	n.a.	n.a.	n.a.	n.a.	n.a.	n.a.	n.a.	n.a.	n.a.	n.a.	n.a.	n.a.	n.a.
Basis with restrictions*
A: Intercept	17.561	6	0.0074	0.162	0.793	0.897	2.649	0.064	n.a.	n.a.	n.a.	n.a.	n.a.	n.a.
B: Intercept + Slope (linear)	10.592	4	0.0316	0.15	0.882	0.912	2.578	0.067	0.083	0.044	0.059	n.a.	n.a.	n.a.				6.969	2	<0,05
C: Intercept + Slope + Slope2 (quadratic)	3.727	2	0.1551	0.109	0.969	0.954	2.56	0.069	0.227	0.147	0.123	-0,073***	0.066	0.27							6.865	2	<0,05
Basis with clustering**
A: Intercept	n.a.	n.a.	n.a.	0.167	0.845	0.884	2.651	0.068	n.a.	n.a.	n.a.	n.a.	n.a.	n.a.
B: Intercept + Slope (linear)	n.a.	n.a.	n.a.	0	1	1	2.585	0.063	0,068ˆ	0.038	0.073	n.a.	n.a.	n.a.
C: Intercept + Slope + Slope2 (quadratic)	n.a.	n.a.	n.a.	n.a.	n.a.	n.a.	n.a.	n.a.	n.a.	n.a.	n.a.	n.a.	n.a.	n.a.
Basis with clustering and restrictions* **
A: Intercept	n.a.	n.a.	n.a.	n.a.	n.a.	n.a.	n.a.	n.a.	n.a.	n.a.	n.a.	n.a.	n.a.	n.a.
B: Intercept + Slope (linear)	n.a.	n.a.	n.a.	0.115	0.927	0.945	2.578	0.064	0.083	0.041	0.044	n.a.	n.a.	n.a.
C: Intercept + Slope + Slope2 (quadratic)	n.a.	n.a.	n.a.	0.101	0.972	0.957	2.56	0.074	0.227	0.173	0.189	-0,073***	0.079	0.355
n.a.=not applicable
ˆThis analysis gave a negative variance for S. However, a check with the same analysis with variance of S = 0 on lead to a poorer fit.
*Restrictions refers to a design in which the errorvariance is equal at all measurements over time and the covariance between intercept and slope is fixed at a score of 0. This is only done in case covariance between i and s is not significant (as tested in the model 'Basis').
**Clustering = clustering within spiritual caregivers as a random effect
***This analysis gave a negative variance for Q. However, a check with the same analysis with variance of Q = 0 lead to a poorer (without clustering) or similar fit (with clustering).

## Sheet: NEIS_ei
Appendix 1. Results of all analyses in MPlus
Dependent variable = NEIS_ei															Covariance check			Chi2 check A - B			Chi2 check B - C
Model	Chi2	df	p	RMSEA	CFI	TLI	Intercept	SE	Slope	SE	p	Slope2	SE	p	S with I	SE	p	Chi2 A - B	df A - B	p A - B	Chi2 B - C	df B - C	p B - C
Basis
A: Intercept	9.936	4	0.0415	0.141	0.92	0.94	3.139	0.104	n.a.	n.a.	n.a.	n.a.	n.a.	n.a.
B: Intercept + Slope (linear)	1.527	1	0.2166	0.084	0.993	0.979	3.035	0.106	0,148ˆ	0.055	0.007	n.a.	n.a.	n.a.	0.108	0.106	0.308
C: Intercept + Slope + Slope2 (quadratic)	n.a.	n.a.	n.a.	n.a.	n.a.	n.a.	n.a.	n.a.	n.a.	n.a.	n.a.	n.a.	n.a.	n.a.
Basis with restrictions*
A: Intercept	10.436	6	0.1074	0.099	0.94	0.97	3.152	0.102	n.a.	n.a.	n.a.	n.a.	n.a.	n.a.
B: Intercept + Slope (linear)	3.884	4	0.4219	0	1	1	3.034	0.111	0.142	0.057	0.013	n.a.	n.a.	n.a.				6.552	2	<0,05
C: Intercept + Slope + Slope2 (quadratic)	1.913	2	0.3842	0	1	1	3	0.113	0,400ˆ	0.195	0.04	-0.131	0.096	0.173							1.971	2	>0,05
Basis with clustering**
A: Intercept	n.a.	n.a.	n.a.	0.118	0.952	0.964	3.139	0.108	n.a.	n.a.	n.a.	n.a.	n.a.	n.a.
B: Intercept + Slope (linear)	n.a.	n.a.	n.a.	0.103	0.991	0.972	3.035	0.092	0,148ˆ	0.05	0.003	n.a.	n.a.	n.a.
C: Intercept + Slope + Slope2 (quadratic)	n.a.	n.a.	n.a.	n.a.	n.a.	n.a.	n.a.	n.a.	n.a.	n.a.	n.a.	n.a.	n.a.	n.a.
Basis with clustering and restrictions* **
A: Intercept	n.a.	n.a.	n.a.	n.a.	n.a.	n.a.	n.a.	n.a.	n.a.	n.a.	n.a.	n.a.	n.a.	n.a.
B: Intercept + Slope (linear)	n.a.	n.a.	n.a.	0	1	1	3.034	0.088	0.142	0.058	0.013	n.a.	n.a.	n.a.
C: Intercept + Slope + Slope2 (quadratic)	n.a.	n.a.	n.a.	0	1	1	3	0.093	0,400ˆ	0.182	0.028	-0.131	0.097	0.18
n.a.=not applicable
ˆThis analysis gave a negative variance for S. However, a check with the same analysis with variance of S = 0 on the green model led to similar results. Therefore, we are confident that the analysis is all right.
*Restrictions refers to a design in which the errorvariance is equal at all measurements over time and the covariance between intercept and slope is fixed at a score of 0. This is only done in case covariance between i and s is not significant (as tested in the model 'Basis').
**Clustering = clustering within spiritual caregivers as a random effect

## Sheet: NEIS_dp
Appendix 1. Results of all analyses in MPlus
Dependent variable = NEIS_dp															Covariance check			Chi2 check A - B			Chi2 check B - C
Model	Chi2	df	p	RMSEA	CFI	TLI	Intercept	SE	Slope	SE	p	Slope2	SE	p	S with I	SE	p	Chi2 A - B	df A - B	p A - B	Chi2 B - C	df B - C	p B - C
Basis
A: Intercept	15.735	4	0.0034	0.198	0.814	0.86	1.93	0.113	n.a.	n.a.	n.a.	n.a.	n.a.	n.a.
B: Intercept + Slope (linear)	8.294	1	0.004	0.312	0.884	0.653	1.999	0.12	-0,049ˆ	0.064	0.442	n.a.	n.a.	n.a.	0.129	0.118	0.274
C: Intercept + Slope + Slope2 (quadratic)	n.a.	n.a.	n.a.	n.a.	n.a.	n.a.	n.a.	n.a.	n.a.	n.a.	n.a.	n.a.	n.a.	n.a.
Basis with restrictions*
A: Intercept	18.029	6	0.0062	0.163	0.809	0.905	1.952	0.108	n.a.	n.a.	n.a.	n.a.	n.a.	n.a.
B: Intercept + Slope (linear)	14.323	4	0.0063	0.186	0.836	0.877	2.042	0.117	-0.106	0.065	0.101	n.a.	n.a.	n.a.				3.706	2	>0,05
C: Intercept + Slope + Slope2 (quadratic)	1.343	2	0.5109	0	1	1	2.119	0.118	-0.689	0.223	0.002	0,295***	0.101	0.003							12.98	2	<0,01
Basis with clustering**
A: Intercept	n.a.	n.a.	n.a.	0.159	0.793	0.845	1.93	0.109	n.a.	n.a.	n.a.	n.a.	n.a.	n.a.
B: Intercept + Slope (linear)	n.a.	n.a.	n.a.	0.162	0.946	0.839	1.999	0.121	-0,049ˆ	0.06	0.417	n.a.	n.a.	n.a.
C: Intercept + Slope + Slope2 (quadratic)	n.a.	n.a.	n.a.	n.a.	n.a.	n.a.	n.a.	n.a.	n.a.	n.a.	n.a.	n.a.	n.a.	n.a.
Basis with clustering and restrictions* **
A: Intercept	n.a.	n.a.	n.a.	n.a.	n.a.	n.a.	n.a.	n.a.	n.a.	n.a.	n.a.	n.a.	n.a.	n.a.
B: Intercept + Slope (linear)	n.a.	n.a.	n.a.	0.162	0.785	0.839	2.042	0.113	-0.106	0.06	0.077	n.a.	n.a.	n.a.
C: Intercept + Slope + Slope2 (quadratic)	n.a.	n.a.	n.a.	0	1	1	2.119	0.125	-0.689	0.256	0.007	0,295***	0.118	0.013
n.a.=not applicable
ˆThis analysis gave a negative variance for S. However, a check with the same analysis with variance of S = 0 led to similar results. Therefore, we are confident that the analysis is all right.
*Restrictions refers to a design in which the errorvariance is equal at all measurements over time and the covariance between intercept and slope is fixed at a score of 0. This is only done in case covariance between i and s is not significant (as tested in the model 'Basis').
**Clustering = clustering within spiritual caregivers as a random effect
***This analysis gave a negative variance for Q. However, a check with the same analysis with variance of Q = 0 led to a slightly better fit than the linear model.

## Sheet: HADS_anx
Appendix 1. Results of all analyses in MPlus
Dependent variable = HADS_anx															Covariance check			Chi2 check A - B			Chi2 check B - C
Model	Chi2	df	p	RMSEA	CFI	TLI	Intercept	SE	Slope	SE	p	Slope2	SE	p	S with I	SE	p	Chi2 A - B	df A - B	p A - B	Chi2 B - C	df B - C	p B - C
Basis
A: Intercept	20.278	4	<,001	0.233	0.758	0.818	0.909	0.064	n.a.	n.a.	n.a.	n.a.	n.a.	n.a.
B: Intercept + Slope (linear)	0.469	1	0.4934	0	1	1	1.061	0.066	-0.124	0.032	<,001	n.a.	n.a.	n.a.	0.006	0.033	0.861
C: Intercept + Slope + Slope2 (quadratic)	n.a.	n.a.	n.a.	n.a.	n.a.	n.a.	n.a.	n.a.	n.a.	n.a.	n.a.	n.a.	n.a.	n.a.
Basis with restrictions*
A: Intercept	27.282	6	<,001	0.217	0.683	0.842	0.949	0.06	n.a.	n.a.	n.a.	n.a.	n.a.	n.a.
B: Intercept + Slope (linear)	12.031	4	0.0171	0.164	0.88	0.91	1.066	0.066	-0.139	0.035	<,001	n.a.	n.a.	n.a.				15.251	2	<0,01
C: Intercept + Slope + Slope2 (quadratic)	0.026	2	0.9872	0	1	1	1.074	0.068	-0.215	0.134	0.11	0,041***	0.059	0.489							12.005	2	<0,01
Basis with clustering**
A: Intercept	n.a.	n.a.	n.a.	0.272	0.937	0.953	0.909	0.071	n.a.	n.a.	n.a.	n.a.	n.a.	n.a.
B: Intercept + Slope (linear)	n.a.	n.a.	n.a.	0	1	1	1.061	0.065	-0.124	0.035	<,001	n.a.	n.a.	n.a.
C: Intercept + Slope + Slope2 (quadratic)	n.a.	n.a.	n.a.	n.a.	n.a.	n.a.	n.a.	n.a.	n.a.	n.a.	n.a.	n.a.	n.a.	n.a.
Basis with clustering and restrictions* **
A: Intercept	n.a.	n.a.	n.a.	n.a.	n.a.	n.a.	n.a.	n.a.	n.a.	n.a.	n.a.	n.a.	n.a.	n.a.
B: Intercept + Slope (linear)	n.a.	n.a.	n.a.	0.147	0.982	0.986	1.066	0.063	-0.139	0.04	<,001	n.a.	n.a.	n.a.
C: Intercept + Slope + Slope2 (quadratic)	n.a.	n.a.	n.a.	0	1	1	1.074	0.064	-0.125	0.133	0.107	0,041***	0.06	0.491
n.a.=not applicable
*Restrictions refers to a design in which the errorvariance is equal at all measurements over time and the covariance between intercept and slope is fixed at a score of 0. This is only done in case covariance between i and s is not significant (as tested in the model 'Basis').
**Clustering = clustering within spiritual caregivers as a random effect
***This analysis gave a negative variance for Q. However, a check with the same analysis with variance of Q = 0 led to a poorer fit.

## Sheet: HADS_dep
Appendix 1. Results of all analyses in MPlus
Dependent variable = HADS_dep															Covariance check			Chi2 check A - B			Chi2 check B - C
Model	Chi2	df	p	RMSEA	CFI	TLI	Intercept	SE	Slope	SE	p	Slope2	SE	p	S with I	SE	p	Chi2 A - B	df A - B	p A - B	Chi2 B - C	df B - C	p B - C
Basis
A: Intercept	14.96	4	0.0048	0.191	0.866	0.899	0.816	0.064	n.a.	n.a.	n.a.	n.a.	n.a.	n.a.
B: Intercept + Slope (linear)	0.967	1	0.3254	0	1	1	0.897	0.064	-0.05	0.03	0.096	n.a.	n.a.	n.a.	-0.004	0.029	0.892
C: Intercept + Slope + Slope2 (quadratic)	n.a.	n.a.	n.a.	n.a.	n.a.	n.a.	n.a.	n.a.	n.a.	n.a.	n.a.	n.a.	n.a.	n.a.
Basis with restrictions*
A: Intercept	26.031	6	<,001	0.211	0.755	0.877	0.84	0.061	n.a.	n.a.	n.a.	n.a.	n.a.	n.a.
B: Intercept + Slope (linear)	20.609	4	<,001	0.235	0.796	0.847	0.902	0.065	-0.074	0.035	0.035	n.a.	n.a.	n.a.				5.422	2	>0,05
C: Intercept + Slope + Slope2 (quadratic)	0.156	2	0.925	0	1	1	0.912	0.067	-0.178	0.132	0.177	0,057***	0.057	0.315							20.453	2	<0,01
Basis with clustering**
A: Intercept	n.a.	n.a.	n.a.	0.214	0.928	0.946	0.816	0.071	n.a.	n.a.	n.a.	n.a.	n.a.	n.a.
B: Intercept + Slope (linear)	n.a.	n.a.	n.a.	0	1	1	0.897	0.066	-0.05	0.032	0.126	n.a.	n.a.	n.a.
C: Intercept + Slope + Slope2 (quadratic)	n.a.	n.a.	n.a.	n.a.	n.a.	n.a.	n.a.	n.a.	n.a.	n.a.	n.a.	n.a.	n.a.	n.a.
Basis with clustering and restrictions* **
A: Intercept	n.a.	n.a.	n.a.	n.a.	n.a.	n.a.	n.a.	n.a.	n.a.	n.a.	n.a.	n.a.	n.a.	n.a.
B: Intercept + Slope (linear)	n.a.	n.a.	n.a.	0.204	0.935	0.951	0.902	0.066	-0.074	0.039	0.058	n.a.	n.a.	n.a.
C: Intercept + Slope + Slope2 (quadratic)	n.a.	n.a.	n.a.	0	1	1	0.912	0.068	-0.178	0.149	0.232	0,057***	0.064	0.377
n.a.=not applicable
*Restrictions refers to a design in which the errorvariance is equal at all measurements over time and the covariance between intercept and slope is fixed at a score of 0. This is only done in case covariance between i and s is not significant (as tested in the model 'Basis').
**Clustering = clustering within spiritual caregivers as a random effect
***This analysis gave a negative variance for Q. However, a check with the same analysis with variance of Q = 0 led to a poorer fit.
